# Supplementary material for: The transcribed pseudogene RPSAP52 enhances the oncofetal HMGA2-IGF2BP2-RAS axis through LIN28B-dependent and independent let-7 inhibition
Source: Nat Commun. 2019 Sep 4;10:3979. doi: 10.1038/s41467-019-11910-6 (PMC6726650; doi:10.1038/s41467-019-11910-6)
Supplement: Supplementary file 6 — Source Data [file 41467_2019_11910_MOESM6_ESM.zip]

Archive with 2 entries (2 files):
- Source Data 2.pdf
- Source Data 1.xlsx
