# Supplementary material for: The transcribed pseudogene RPSAP52 enhances the oncofetal HMGA2-IGF2BP2-RAS axis through LIN28B-dependent and independent let-7 inhibition
Source: Nat Commun. 2019 Sep 4;10:3979. doi: 10.1038/s41467-019-11910-6 (PMC6726650; doi:10.1038/s41467-019-11910-6)
Supplement: Supplementary file 6 — Source Data [file 41467_2019_11910_MOESM6_ESM.zip › Source Data 1.xlsx]

## Sheet: Fig. 1e
		Cts						Cts
		Normalization gene	Genes of interest					Normalization gene	Genes of interest
		GUSB	HMGA2	RPSAP52 + altex	RPSAP52 - altex			GUSB	HMGA2	RPSAP52 + altex	RPSAP52 - altex		MAP info	MCF7	MCF10A	Hs578T	HCC1143	MDA-MB-231	MDA-MB-157	HCC1954	MDA-MB-453	MDA-MB-468	BT-474	MDA-MB-134-VI
	MCF7 rep1	20.5191	27.433	35.1224	36.6389		MCF7 rep4	21.3841		32.6022	34.3017		chr12:65,823,027	0.538165	0.146365	0.89807	0.539644	0.566849	0.12204	0.780236	0.831302	0.750143	0.272791	0.79667
		20.4263	27.32	37.1748	36.9379				28.0142	33.3811	34.9659		chr12:65,823,100	0.665685	0.110539	0.955551	0.935663	0.943438	0.0528478	0.949692	0.962721	0.957165	0.364689	0.954545
		20.4218						21.3407	28.2986	33.8975	33.6254		chr12:65,823,652	0.803046	0.0684943	0.839756	0.409499	0.186406	0.52716	0.809697	0.733125	0.814285	0.323437	0.544202
	MCF7 rep2	20.358	27.3241	35.4459	35.5596		MCF7 rep5	21.1444	27.9466	34.2196			chr12:65,823,999	0.234095	0.0480137	0.693665	0.0666357	0.0431932	0.0742689	0.135639	0.0490972	0.106494	0.0658376	0.127412
		20.4591	27.4035	35.6411	35.4573			21.014	27.4576	35.4412	36.6666		chr12:65,824,038	0.0633254	0.0395272	0.665802	0.035015	0.0243658	0.0383049	0.0675216	0.0349292	0.0423691	0.0503901	0.0480056
		20.596						21.1342			36.856		chr12:65,824,136	0.0422438	0.0354543	0.0498212	0.0362374	0.0421196	0.042511	0.0680806	0.0480146	0.0336556	0.0698997	0.0321674
	MCF7 rep3	19.5319	27.2327	35.3372	34.1858		MCF7 rep6		27.8353	37.0405	35.5835		chr12:65,824,277	0.113787	0.0907974	0.0942044	0.104678	0.0968945	0.0958746	0.121579	0.0925583	0.0916987	0.163578	0.152864
		19.6099	27.0575	34.8494	34.1469			21.7014	27.8872	34.8641			chr12:65,824,505	0.0686759	0.0618164	0.0633937	0.0969609	0.0622847	0.0881685	0.116208	0.0943591	0.0716851	0.0826406	0.206366
		19.5334	27.1426	35.8161				21.6917		38.2621	35.6126		chr12:65,824,859	0.0763056	0.0427164	0.0523761	0.076176	0.0475101	0.0583195	0.0939031	0.396751	0.0618429	0.0894289	0.524452
	MCF10A rep1	20.1003	19.9698	27.356	26.7654		HCC1143 rep1	20.9152	20.2578	26.5545	26.758		chr12:65,824,876	0.055531	0.0538845	0.044815	0.0516608	0.0128219	0.0227419	0.0499085	0.257226	0.0422234	0.0614108	0.268261
		20.02	19.9188	27.5454	26.7891			20.8486	20.1862		26.6781		chr12:65,825,397	0.829135	0.199159	0.156261	0.117189	0	0.143822	0.111808	0.885651	0.122189	0.0723311	0.169603
			19.8607					20.8605	20.1175	26.547			chr12:65,826,244	0.828139	0.0152602	0.0234358	0.106212	0.0101053	0.011214	0.647289	0.915164	0.650587	0.499903	0.838476
	MCF10A rep2	19.5276	18.1769	24.4318	24.1859		HCC1143 rep2	20.4639					chr12:65,826,385	0.835816	0.114051	0.0764116	0.298687	0.0905679	0.250414	0.803539	0.798524	0.774793	0.796543	0.785165
		19.6119	18.0425	24.3614	24.2196			20.3976	17.5962	24.3337	25.3014		chr12:65,826,974	0.353206	0.0424295	0.0502829	0.106654	0.0228197	0.601792	0.584932	0.298643	0.554313	0.798101	0.616708
				24.4592					17.6302	24.2388	25.4724		chr12:65,826,991	0.177449	0.0922986	0.149935	0.0799565	0.170886	0.446552	0.513053	0.231019	0.373492	0.413017	0.60605
	MCF10A rep3	19.2513	17.8704	23.9645	23.8122		HCC1143 rep3		19.2197				chr12:65,828,009	0.551635	0.0648908	0.261082	0.892982	0.0641831	0.367596	0.892955	0.887627	0.537269	0.708244	0.771284
		19.3387	17.8486	23.9497	23.6839			20.538	19.372	25.1365	24.825
			17.8459					20.587	19.3138	25.2261	24.8013
	Hs578T rep1	20.1827	18.1753	26.2394	26.8341
		20.2272	17.8257	26.5816	26.7648
			18.4615
	Hs578T rep2	20.3367	18.1887	25.9799	26.8707
		20.447	17.6663	26.2257	27.112
			18.4721
	Hs578T rep3	20.1862	17.8274	26.7224	26.9403
		20.3107	18.4324	25.5249	27.0082
	MDA-MB-231 rep1	19.0283	18.4447	24.4376	24.5209
		18.9969	18.4838	24.4914	24.5537
		18.9869	18.5275
	MDA-MB-231 rep2	19.0747	18.4156	24.4228	24.2111
		19.0347	18.5635	24.3549	24.2539
		18.9821	18.5268	24.3646
	MDA-MB-231 rep3	19.3215	18.7004	24.9425	24.7947
		19.2214	18.8032	24.891	24.7699
			18.7568
	MDA-MB-157 rep1	20.2591	21.5263	28.6667	28.8762
		20.3614	21.5206	28.7788	28.8803
		20.2757	21.4936	28.8294
	MDA-MB-157 rep2	20.0631	21.6708	28.6469	28.8919
		20.0446	21.4711	28.7118	28.7989
					28.8175
	MDA-MB-157 rep3	20.0417	21.0414	28.5975	28.8037
		20.015	21.1105	28.4896	28.9122
		19.9932		28.6337
	HCC1954 rep1	18.8166	23.0146	33.1205	33.4658
		18.8386	22.9477	32.5358	33.0733
				33.683
	HCC1954 rep2	18.7583	23.2728	31.6478	34.1538
		18.8122	23.2046	31.9677	34.1953
				32.427
	HCC1954 rep3	18.6768	22.8329	32.8445	33.923
		18.7403	22.7259	32.6171	33.7478
			22.7494
	MDA-MB-453 rep1	19.0222	31.9642	34.2098	34.3684
		18.9164	32.2796	35.8561	34.5742
		19.0124		35.1465
	MDA-MB-453 rep2	18.9461	30.8496	35.6737	34.4616
		18.9134	30.662	35.687	35.3084
	MDA-MB-453 rep3	18.8017	29.9054	34.8074	33.8977
		18.87	30.1874	34.4893	35.4333
				35.2158	34.4465
	MDA-MB-468 rep1	19.0839	25.9323	36.1692	38.5737
		18.9872	25.7608	Undetermined	37.0418
		18.9867		Undetermined	35.7541
	MDA-MB-468 rep2	19.6347	26.4353	38.1401	34.9874
		19.5789	26.3953	36.4343	34.7309
		19.7096
	MDA-MB-468 rep3	19.8593	26.0703	35.5771	35.2193
		19.7228	26.1147	35.9495	36.8881
	BT-474 rep1	18.9764	25.4813	37.0274	35.0299
		19.0422	25.6631	36.0607	35.0551
		19.1151
	BT-474 rep2	19.6332	27.2826	35.8474	35.753
		19.7168	27.2868	35.9161	Undetermined
		19.6439			Undetermined
	BT-474 rep3	19.7537	26.5965	35.431	35.1702
		19.6679	26.6355	36.1132	35.2937
		19.7001
	MDA-MB-134-VI rep1	19.99	33.8376	34.7191	34.9706
		19.94	33.6865	35.0995	35.4649
		20.0097
	MDA-MB-134-VI rep2	19.3505	32.5042	35.6616	36.0743
		19.4073	32.2766	34.8106	36.4695
				35.1455
	MDA-MB-134-VI rep3	19.0775	34.5537	35.7006	37.7642
		19.1606	34.3769	35.9751	37.036
				35.1287

## Sheet: Fig. 1f
			Cts
			Control genes		Genes of interest
			GAPDH	RNU6B	HMGA2	RPSAP52 + altex	RPSAP52 - altex
	Replicate 1	Nucleus	14.6692	17.021	16.4985	23.4142	22.936			Replicate 1
			14.6787	17.123	16.5626	23.3679	22.9555			Total RNA extracted (µg)	Amount RNA used RT (µg)
				16.9046					Nucleus	3.37	1
		Cytoplasm	13.5635	18.1308	18.599	23.3115	22.2122		Cytoplasm	4.521	1
			13.5062	18.1412	18.7458	23.2963	22.3016
				18.0833
	Replicate 2	Nucleus	14.083	17.8921	17.3834	22.9593	21.8526			Replicate 2
			14.1214	17.9156	17.4151	22.8739	21.9382			Total RNA extracted (µg)	Amount RNA used RT (µg)
			14.0918						Nucleus	4.7973	1
		Cytoplasm	13.603	18.5102	18.4164	22.596	21.3491		Cytoplasm	13.0773	1
			13.7657	18.2095	18.2597	22.3849	20.9499
			13.6801	18.7738	18.5395

## Sheet: Fig. 1g
			Cts
			Control genes		Genes of interest
			GAPDH	RNU6B	HMGA2	RPSAP52
	Replicate 1	PolyA(+)	13.4285	22.3779	26.9983	31.7873
			13.2946	22.4561	27.007	32.2581
						31.1309
		PolyA(-)	20.9022	22.8549	30.3373	36.8037
			20.4317	22.8322	30.3483	36.9125
			20.6145	22.9309
	Replicate 2	PolyA(+)	13.4416	22.3005	26.7306	30.8163
			13.0521	22.2493	26.7848	30.9253
			13.2958		26.744	30.8746
		PolyA(-)	18.9894	22.0187	29.9496	35.6688
			19.008	21.8756	29.8245	35.5549
				21.9183	30.2776

## Sheet: Fig. 2c
			Cts						Cts					Cts
			Normalization gene		Genes of interest				Normalization gene	Gene of interest				Normalization gene	Genes of interest
			GUSB	HPRT1	HMGA2	RPSAP52 + altex	RPSAP52 - altex		GUSB	RPSAP52 - altex				RNU6B	let-7a	let-7b	let-7e
	Replicate 1	scr	20.9475	19.9336	20.227	24.7923			20.9678	25.1265		Replicate 1	scr		26.31	27.84	30.9
			20.8611	19.9369	20.133	24.9232			21.0678	25.1017				21.2	26.35	27.69	31.21
			20.9106			24.8609			21.0769	25.2233				21.37	26.37	27.93	31.18
		sh1 F7	22.263	19.4607	20.7551	26.1641			22.0009	25.3994			sh1 F7	23.06	25.66	27.07	29.77
			22.2307	19.5313	20.7524	26.0703			22.1046	25.3237				22.94	26.05	26.91	29.75
			22.26	19.5668	20.7847				22.1139					22.96	25.83	27.35	30.12
		sh4 C7	21.3065	19.4804	20.9686	26.3776			21.5533	27.4535			sh4 C7	23.31	25.9	27.86	30.19
			21.4366	19.4258	20.9508	26.2693			21.4649	27.2639				23.46	26.02	27.83	30.56
			21.3413	19.5904		26.1982				27.3472				23.18	26.17	27.97	30.55
		sh4 E9	20.7537	19.398	20.6909	26.5129			20.7974	27.3199			sh4 E9	22.76	26.49	27.77	31.36
			20.6982	19.3788	20.7302	26.3777			20.8598	27.2681				22.81	26.64	27.84	31.09
			20.9087						20.8551	27.3184				22.67	26.72	27.78	30.64
		sh4 F4	21.8576	19.479	21.3902	26.8172			22.1411	27.8469			sh4 F4	22.81	26.26	27.53
			21.8858	19.4308	21.4486	26.8679			22.0874	27.7623				22.82	26.32		30.65
			21.8506		21.4858	26.9599			22.0159					22.81	26.23	27.71	30.52
	Replicate 2	scr	20.999	18.5905	19.4104	24.336			21.1215	24.3491		Replicate 2	scr	21.36	26.46	28.93	30.95
			21.0093	18.6742	19.4162	24.2269			21.193	24.3251				21.35	26.97	28.71	30.92
				18.5991	19.3611	24.2957			21.164	24.4096					26.71	29.07
		sh1 F7	21.7462	18.9263	20.4505	25.899			21.9432	24.5446			sh1 F7	22.73	25.8	27.89	29.74
			21.7727	18.7441	20.3954	25.8049			21.9602	24.6007				22.74	25.85	27.95
			21.8571	18.8464					21.9667					22.78	25.99	27.96	29.77
		sh4 C7	20.4171	18.8771	20.1512	25.4218			20.7424	26.841			sh4 C7	23.22	26.38	28.83	30.2
			20.5025	18.9429	20.1104	25.3413			20.6643	26.6782					26.2	28.73	30.13
			20.4189			25.3971			20.622					23.23	26.46	28.87	30.01
		sh4 E9	20.5052	19.2819	20.1282	26.1652			20.5611	27.5725			sh4 E9	22.62	26.84	28.33
			20.6795	19.236	20.2027	26.059			20.5831	27.6				22.56	26.88	28.68	30.92
			20.8433		20.295				20.5128					22.5	26.74	28.53	30.99
		sh4 F4	20.9126	18.8061	21.0134	25.9335			20.9946	26.6527			sh4 F4	22.69	25.93	27.93			Cts
			20.9445	18.9059	20.9678	25.8178			20.9873	26.6322				22.63	26.05	27.91	30.01		Normalization gene	Gene of interest
				18.9708	20.9659	25.9213				26.6351				22.67	26.14	27.93	30.19		RNU6B	let-7a
	Replicate 3	scr	24.7082		22.1778	27.3743	27.9393					Replicate 3	scr	18			31.09		17.97	26.12
			24.693		22.2286	27.468	27.8699									30.93	31.14		18.03	26.06
			24.7339											18.14		30.96	31.1		18.1	25.93
		sh1 F7	25.5365		22.7368	29.0623	28.344						sh1 F7	18.89		29.26	29.81		19.1	25.65
			25.843		22.6988	28.9877	28.2514							19.04		29.16			19.04
			25.6953				28.2333							18.89			29.98			25.35
		sh4 C7	24.0054		21.9655	27.1428	28.4107						sh4 C7			30.26	30.39		19.36
			24.0229		21.9814	27.2701	28.4695							19.39			30.6		19.24	25.27
			24.0655			27.1775	28.4627							19.54		30.28	30.19			25.29
		sh4 E9	23.7818		22.2194	29.02	29.8358						sh4 E9	18.61					18.52
			23.7224		22.3294	28.817	29.8743							18.53		30.08	30.74		18.49	25.71
						28.9337								18.47		29.94	30.86		18.49	25.73
		sh4 F4	24.8042		23.053	28.8957	29.0128						sh4 F4			30.37			18.84	25.16
			24.7566		22.9745	28.8137	29.0003							18.96		29.76	30.3		18.97	24.91
			24.8926		23.0482	28.8027								18.97		30.06	30.22		18.82	25.07

## Sheet: Fig. 2e
			Cts					Cts					Cts
			Normalization gene		Genes of interest			Normalization gene	Gene of interest				Normalization gene	Genes of interest
			GUSB	HPRT1	HMGA2	RPSAP52 + altex		GUSB	RPSAP52 - altex				RNU6B	let-7a	let-7b	let-7e
	Replicate 1	Control	21.9846	20.9205	19.2578	24.2424		22.5394	25.9586		Replicate 1	Control	20.54		28.32	29.96
			21.947	20.8805	19.317	24.256		22.6159	26.0161				20.64	26.1	28.25	29.64
					19.209	24.2186		22.7048					20.55	26.22	28.11	29.7
		HMGA2	21.2496	19.9674	19.2609	22.2877		21.9677	25.2743			HMGA2	18.99		27.48	29.19
			21.1745	19.9768	19.2533	22.3118		22.0485	25.1885				18.83	25.05	27.33	29.28
			21.1276	20.0134	19.2571	22.3735							18.91	25.28	27.36
		RPSAP52 Ex	20.9218	19.598	18.2925	25.6704		21.3758	26.8594			RPSAP52 Ex	21.58		27.72	29.62
			20.8916	19.6497	18.3776	25.5904		21.3193	26.8216				21.43	25.62	27.45	29.61
			20.8955	19.6825	18.371	25.5894			26.9314				21.53	25.64	27.57
		RPSAP52 RL1	21.6156	20.4336	19.3148	24.2136		21.5696	25.0333			RPSAP52 RL1	20.12	25.88		29.79
			21.6879	20.5575	19.374	24.1716		21.6682	25.077					25.67	27.52	29.26
			21.7603		19.3439	24.2708		21.7103					20.1		27.69	29.5
		RPSAP52 RL2	21.6657	20.2904	19.2224	25.2793		21.7052	26.1504			RPSAP52 RL2	21.9		27.71	29.52
			21.6607	20.3142	19.2034	25.1808		21.5278	26.2136				21.88	25.32	27.69
			21.6294		19.1962	25.2996							21.76	25.23	27.39	29.57
	Replicate 2	Control	21.1439	19.9335	18.6965	23.4514		21.3338	24.5069		Replicate 2	Control	20.03	26.52	27.91	30
			21.1521	19.9007	18.6913	23.417		21.4396	24.5676				20.07	26.6	27.87	29.89
			21.1925			23.4561		21.4087	24.4742
		HMGA2	21.4656	20.4796	19.7857	22.6188		21.7361	23.9312			HMGA2	18.61	26.1	27.18	29.63
			21.4693	20.4284	19.8126	22.6488		21.8409	23.9514				18.7		27.15	29.61
			21.4568		19.8538	22.6084			23.9722				18.79	26.32	27.2
		RPSAP52 Ex	20.7004	19.3732	18.336	25.3766		21.1921	26.8024			RPSAP52 Ex	21.19	26.4	27.53	29.76
			20.6651	19.4479	18.4218	25.3435		21.4047	26.784				21.3	26.49	27.54	29.91
			20.6575	19.3685	18.4119	25.3633		21.2875
		RPSAP52 RL1	21.8017	20.8712	19.3423	24.5203		21.927	25.2007			RPSAP52 RL1	20.27	26.29	27.37	29.9
			21.7968	20.9353		24.5091		21.971	25.2414				20.36	26.21	27.32
			21.7407			24.5169		21.9553						26.4		29.78
		RPSAP52 RL2	21.6973	20.9615	20.2627	25.8748		21.7572	26.657			RPSAP52 RL2	21.92	25.93	27.57	29.63
			21.6649	20.9485	20.9288	25.9499		21.8112	26.6233				21.88	25.97	27.38	29.29
			21.624		19.636
	Replicate 3	Control	23.1003	21.3302	19.7398	24.9671		22.0869	24.3283		Replicate 3	Control	20.56		29.59	30.55
			23.1739	21.2751	19.79	25.0898		22.0293	24.3523				20.57	27.9	29.74
			23.1938	21.4013	19.7858	25.0186			24.4205				20.65	28.09		30.65
		HMGA2	22.9672	20.9664	20.5846	23.6604		22.0411	23.5466			HMGA2			29.08	30.02
			22.9521	20.9975	20.5876	23.6463		22.1424	23.5525				19.05	27.41	28.94	30.16
			22.9706	20.9549	20.5042				23.549				19.01	26.87	28.99
		RPSAP52 Ex	22.6843	20.9296	19.7568	26.9495		21.8074	26.4668			RPSAP52 Ex	22.62		28.89	30.81
			22.6501	20.9597	19.7688	26.903		21.7949	26.3967				22.5	28.7	29.04
			22.6509	20.8755	19.7288	26.9485								27.59	28.95	30.79
		RPSAP52 RL1	23.3119	21.4264	19.9765	25.8695		22.0453	24.8095			RPSAP52 RL1			30.8
			23.2725	21.4438	19.9859	25.7986		22.2092	24.8683				20.86	28.54	30.85	31.12
			23.3085					22.3629					20.78	28.24		30.97
		RPSAP52 RL2	23.3575	21.4725	20.0218	26.5627		22.124	25.5473			RPSAP52 RL2	22.79
			23.3174	21.4946	20.2308	26.5075		22.2412	25.6229				22.69	27.78	29.02	30.3
			23.3697		20.0991	26.5453		22.3667	25.6235					28.71	29.05	30.32
	Replicate 4	Control	21.881	20.3606	20.3279	24.9121		22.4792	25.8467
			21.8607	20.3576	20.3031	24.9659		22.5234	25.7427
					20.3053			22.5349	25.6745
		HMGA2	21.9137	20.4864	20.6362	24.4183		22.6235	25.2772
			21.9779	20.5157	20.61	24.3355		22.6226	25.3463
			21.9088	20.4442	20.6732	24.4516
		RPSAP52 Ex	20.9965	19.3039	19.6533	25.431		21.7032	26.2361
			21.01	19.3464	19.674	25.3779		21.6865	26.2048
			21.0292	19.2831	19.6799	25.4159
		RPSAP52 RL1	21.7034	19.9988	20.1436	24.8436		22.7085	25.7847
			21.7261	19.9455	20.1887	24.8877		22.5657	25.6861
			21.7336		20.2022	24.88			25.6908
		RPSAP52 RL2	21.8408	20.1125	20.5954	25.4743		22.2353	25.9006
			21.9208	20.1165	20.5011	25.4376		22.1669	25.7257
			21.8939		20.5273
	Replicate 5	Control	19.6838	18.8912	19.33	23.5861		20.2323	24.1853
			19.6879	18.9104	19.3974	23.6713		20.2434	24.2228
			19.6527			23.6206			24.2871
		HMGA2	19.7153	19.1514	20.0443	22.9911		20.7137	24.5459
			19.7754	19.2247	19.9863	22.9677		20.9118	24.5191
			19.746	19.1623	20.0714	22.9352		21.0582
		RPSAP52 Ex	20.066	19.2049	19.3375	29.1585		20.4357	28.7023
			20.0032	19.275	19.3282	29.1873		20.4813	28.6906
			19.9787	19.2623	19.3547	29.2061		20.519
		RPSAP52 RL1	19.6829	19.0249	19.5818	24.1395		20.3686	24.8189
			19.7872	18.9823	19.588	24.0553		20.4326	24.7904
			19.5831	18.9991	19.5755	24.0423		20.2996
		RPSAP52 RL2	19.9445	18.8864	19.5717	25.2407		20.4637	25.7967
			19.9813	18.9473	19.5698	25.3317		20.3965	25.7613
			19.9092		19.5649	25.3258		20.4184	25.7208
	Replicate 6	Control	20.3694	19.6339	20.0606	24.3129		21.0767	25.0678
			20.3497	19.6398	20.0627	24.342		21.1497	24.9758
			20.3821		20.1487	24.3294		20.9879	24.8362
		HMGA2	20.3581	19.5533	20.4129	23.8344		20.9616	24.4559
			20.4139	19.678	20.4213	23.7205		20.9626	24.5099
				19.6941		23.873			24.5286
		RPSAP52 Ex	20.1599	18.9859	19.7112	28.4694		20.8575	28.3428
			20.1101	19.0133	19.7069	28.3833		20.8912	28.3446
					19.6274	28.2984
		RPSAP52 RL1	20.2437	19.0511	19.8805	24.0438		20.9544	24.8935
			20.3149	19.0501	19.9496	24.0633		20.9739	24.8936
			20.236					20.9703
		RPSAP52 RL2	20.4752	19.1661	20.1606	24.4559		21.2232	25.0215
			20.5349	19.1381	20.1918	24.4693		21.1199	25.109
			20.4861	19.2139	20.2251	24.4412			25.0854
	Replicate 7	Control	21.2147	20.1102	20.9166	25.5153		21.5007	25.4604
			21.3083	20.6989	20.9415	25.4389		21.5473	25.2842
				20.3341	20.868				25.6119
		HMGA2	20.9635	19.2243	21.2978	23.3337		20.5126	23.5542
			20.3498	19.3764	21.2911	23.3839		20.567	23.2493
			20.7107		21.2852	23.3081			23.6899
		RPSAP52 Ex	20.9542	19.6648	21.0822	28.9828		19.616	27.1956
			20.9285	19.5819	21.5999	28.929		19.697	27.1794
		RPSAP52 RL1	21.1578	19.8027	20.6014	25.8925		21.4921	25.5641
			21.0916	19.8537	20.6409	25.9264		21.4111	25.6961
				19.9234		25.9146		21.4492
		RPSAP52 RL2	21.1366	19.8497	20.9146	26.8499		21.1613	25.9132
			21.1599	19.7876	20.9173	26.9283		21.1769	26.0434
				19.9087	20.9534			21.1911

## Sheet: Fig. 3a
		Absorbances MCF10A												Absorbances Hs578T						Absorbances HCC1143
		scr		sh1 F7		sh4 C7		sh4 F4		sh4 E9				scr	sh4 D8	sh4 C9	sh4 F7			scr	sh4 C3	sh4 E2	sh4 D11
	Day1	0.0161667	0.0231667	0.0201667	0.0161667	0.0181667	0.0151667	0.0181667	0.0221667	0.0181667	0.0181667		Day1	0.05225	0.05525	0.05025	0.04725		Day1	0.0935	0.0955	0.0965	0.1195
		0.0141667	0.0171667	0.0181667	0.0211667	0.0171667	0.0141667	0.0161667	0.0201667	0.0181667	0.0181667			0.04725	0.06325	0.05225	0.04525			0.0895	0.1005	0.1075	0.1175
		0.0131667	0.0191667	0.0191667	0.0171667	0.0171667	0.0171667	0.0201667	0.0191667	0.0151667	0.0191667			0.05225	0.05825	0.05625	0.04225			0.1035	0.0975	0.0945	0.1175
		0.0141667	0.0141667	0.0211667	0.0191667	0.0141667	0.0151667	0.0181667	0.0191667	0.0151667	0.0181667			0.05025	0.05725	0.05625	0.03525			0.0955	0.0965	0.0995	0.1035
		0.0181667	0.0201667	0.0171667	0.0171667	0.0151667	0.0141667	0.0171667	0.0191667	0.0161667	0.0221667			0.04825	0.05425	0.05925	0.03825			0.0875	0.0845	0.0925	0.0985
		0.0141667	0.0131667	0.0161667	0.0181667	0.0161667	0.0131667	0.0231667	0.0181667	0.0141667	0.0181667			0.05425	0.05825	0.05225	0.04125			0.0885	0.0915	0.0945	0.1105
	Day2	0.0246389	0.0226389	0.0276389	0.0346389	0.0206389	0.0246389	0.0306389	0.0306389	0.0276389	0.0246389		Day2	0.12125	0.11325	0.10225	0.07025		Day2	0.2366	0.2026	0.1766	0.2116
		0.0236389	0.0226389	0.0326389	0.0326389	0.0286389	0.0296389	0.0316389	0.0316389	0.0316389	0.0306389			0.11325	0.11025	0.09525	0.08325			0.2206	0.1986	0.2026	0.2206
		0.0266389	0.0236389	0.0476389	0.0446389	0.0376389	0.0406389	0.0406389	0.0406389	0.0336389	0.0426389			0.11725	0.09725	0.10925	0.09225			0.2156	0.1876	0.1936	0.2116
		0.0276389	0.0256389	0.0406389	0.0446389	0.0286389	0.0396389	0.0356389	0.0306389	0.0256389	0.0306389			0.10625	0.12525	0.12825	0.07225			0.1986	0.1996	0.1866	0.2256
		0.0256389	0.0216389	0.0406389	0.0476389	0.0486389	0.0366389	0.0346389	0.0376389	0.0296389	0.0386389			0.13725	0.12125	0.09525	0.07225			0.2036	0.1986	0.2006	0.2086
		0.0286389	0.0286389	0.0426389	0.0356389	0.0386389	0.0376389	0.0476389	0.0386389	0.0326389	0.0366389			0.11125	0.13925	0.11125	0.07325			0.2116	0.2196	0.1856	0.2186
	Day3	0.0456389	0.0426389	0.0516389	0.0436389	0.0366389	0.0416389	0.0596389	0.0406389	0.0456389	0.0466389		Day3	0.200583	0.160583	0.143583	0.0865833		Day3	0.3501	0.2801	0.1911	0.3051
		0.0376389	0.0416389	0.0446389	0.0416389	0.0366389	0.0376389	0.0436389	0.0386389	0.0426389	0.0536389			0.212583	0.144583	0.132583	0.0905833			0.3341	0.2671	0.2471	0.2861
		0.0466389	0.0466389	0.0496389	0.0486389	0.0366389	0.0416389	0.0466389	0.0406389	0.0406389	0.0446389			0.179583	0.169583	0.132583	0.101583			0.3801	0.2721	0.2321	0.2931
		0.0476389	0.0446389	0.0616389	0.0516389	0.0366389	0.0366389	0.0446389	0.0406389	0.0416389	0.0486389			0.191583	0.168583	0.142583	0.0915833			0.3621	0.2861	0.2271	0.2831
		0.0396389	0.0426389	0.0506389	0.0646389	0.0376389	0.0356389	0.0406389	0.0396389	0.0466389	0.0396389			0.190583	0.167583	0.139583	0.102583			0.3651	0.2811	0.2121	0.2751
		0.0476389	0.0406389	0.0576389	0.0506389	0.0336389	0.0316389	0.0416389	0.0426389	0.0446389	0.0566389			0.200583	0.158583	0.120583	0.0985833			0.3321	0.2661	0.2221	0.3091
	Day4	0.0924444	0.110444	0.108444	0.0864444	0.0534444	0.0814444	0.0844444	0.0624444	0.105444	0.0814444		Day4	0.558667	0.299667	0.224667	0.184667		Day4	0.741	0.52	0.383	0.521
		0.0934444	0.105444	0.0964444	0.0914444	0.0574444	0.0664444	0.0894444	0.0774444	0.0864444	0.0744444			0.450667	0.269667	0.232667	0.178667			0.747	0.491	0.425	0.601
		0.0954444	0.107444	0.0884444	0.112444	0.0634444	0.0634444	0.0824444	0.0774444	0.0944444	0.0874444			0.453667	0.292667	0.245667	0.176667			0.774	0.589	0.417	0.557
		0.0964444	0.114444	0.0994444	0.118444	0.0584444	0.0694444	0.0954444	0.0934444	0.0764444	0.0674444			0.461667	0.283667	0.240667	0.178667			0.815	0.522	0.43	0.522
		0.123444	0.112444	0.111444	0.103444	0.0544444	0.0704444	0.0954444	0.0754444	0.0754444	0.0854444			0.474667	0.306667	0.241667	0.180667			0.774	0.558	0.439	0.572
		0.0924444	0.0894444	0.109444	0.102444	0.0564444	0.0714444	0.0874444	0.0814444	0.0904444	0.0824444			0.475667	0.256667	0.234667	0.179667			0.799	0.584	0.411	0.588
	Day5	0.361556	0.361556	0.305556	0.272556	0.168556	0.160556	0.204556	0.161556	0.169556	0.228556		Day5	0.973083	0.506083	0.372083	0.239083		Day5	1.4434	0.9234	0.6014	0.9434
		0.380556	0.388556	0.255556	0.276556	0.188556	0.168556	0.161556	0.182556	0.207556	0.182556			0.999083	0.488083	0.328083	0.248083			1.4234	0.8894	0.6124	0.8564
		0.309556	0.364556	0.240556	0.277556	0.178556	0.134556	0.220556	0.187556	0.200556	0.164556			0.897083	0.423083	0.355083	0.251083			1.5134	0.8394	0.6064	0.8694
		0.320556	0.387556	0.228556	0.270556	0.174556	0.157556	0.211556	0.180556	0.266556	0.263556			0.991083	0.432083	0.342083	0.270083			1.4224	0.8624	0.6064	0.8094
		0.383556	0.329556	0.260556	0.317556	0.161556	0.133556	0.188556	0.200556	0.172556	0.275556			0.936083	0.439083	0.344083	0.263083			1.4254	0.8884	0.5624	0.8194
		0.355556	0.404556	0.234556	0.299556	0.148556	0.138556	0.245556	0.204556	0.184556	0.209556			0.877083	0.389083	0.373083	0.265083			1.4334	0.8324	0.6244	0.8554
	Day6	1.16272	0.930722	0.667722	0.757722	0.574722	0.475722	0.466722	0.565722	0.471722	0.469722		Day6	1.68408	0.611083	0.483083	0.467083		Day6	2.376	1.656	1.02	1.663
		0.874722	1.07472	0.674722	0.842722	0.559722	0.410722	0.502722	0.571722	0.604722	0.472722			1.56308	0.490083	0.448083	0.376083			2.337	1.528	1.033	1.611
		1.10672	1.04872	0.918722	0.795722	0.313722	0.373722	0.469722	0.597722	0.370722	0.558722			1.61808	0.655083	0.451083	0.406083			2.322	1.501	1	1.563
		0.973722	1.07672	0.711722	0.824722	0.488722	0.372722	0.573722	0.577722	0.411722	0.442722			1.67408	0.563083	0.390083	0.403083			2.271	1.397	1.01	1.518
		0.962722	0.971722	0.617722	0.700722	0.505722	0.543722	0.691722	0.608722	0.535722	0.524722			1.52008	0.675083	0.460083	0.415083			2.361	1.522	1.09	1.577
		0.869722	1.04172	0.540722	0.688722	0.466722	0.492722	0.583722	0.417722	0.479722	0.430722			1.67408	0.609083	0.429083	0.406083			2.375	1.522	1.138	1.507
	Day7	2.05008	2.28008	1.33508	1.30008	1.08908	0.970083	1.22408	0.951083	0.936083	0.980083		Day7	2.75967	0.917667	0.853667	0.823667		Day7	2.678	2.037	1.435	2.28
		2.22808	2.25308	1.42008	1.55008	1.06908	1.08308	1.23508	1.06008	0.896083	1.01708			2.83367	1.19667	0.890667	0.868667			2.586	2.113	1.489	2.13
		2.38308	2.35208	1.29508	1.11808	1.10908	0.757083	1.17208	1.13308	0.809083	0.962083			2.83167	1.05667	0.811667	0.774667			2.636	2.05	1.343	2.151
		2.39408	2.21308	1.37708	1.41208	0.939083	1.05308	0.911083	1.31608	0.977083	0.803083			2.81667	1.00767	0.833667	0.790667			2.677	2.088	1.404	2.132
		2.30408	2.15008	1.28208	1.31708	0.912083	1.00008	1.55608	1.07308	0.892083	0.760083			2.78767	1.15967	0.787667	0.848667			2.668	2.146	1.405	2.138
		2.17308	2.27508	1.41108	1.24508	0.930083	1.13408	1.37508	1.14608	0.843083	0.711083			2.84367	1.20467	0.932667	0.848667			2.655	2.058	1.492	2.114

## Sheet: Fig. 3b
		MCF10A				Hs578T			HCC1143
			Number of colonies				Number of colonies				Number of colonies
	Replicate 1	scr	134		Replicate 1	scr	125		Replicate 1	scr	63
			119				121				51
			129				170				43
		sh1 F7	80			sh4 D8	35			sh4 C3	12
			72				36				9
			71				35				20
		sh4 E9	44			sh4 C9	1			sh4 E2	9
			40				2				18
			48				4				13
	Replicate 2	scr	122			sh4 F7	15			sh4 D11	21
			118				18				27
			123				15				31
		sh1 F7	81		Replicate 2	scr	104		Replicate 2	scr	46
			89				67				45
			79								54
		sh4 E9	65			sh4 D8	14			sh4 C3	32
			58				8				27
			67				18				21
						sh4 C9	1			sh4 E2	25
							1				26
							2				28
						sh4 F7	3			sh4 D11	28
							14				24
							8				28

## Sheet: Fig. 3c
	Cell Index at: 0:00:00
	scr	0	sh1 F7	0	sh4 E9	0
		0	sh1 F7	0	sh4 E9	0
		0	sh1 F7	0	sh4 E9	0
		0	sh1 F7	0	sh4 E9	0
		0	sh1 F7	0	sh4 E9	0
	Cell Index at: 0:00:04
	scr	-0.0035	sh1 F7	-0.0016	sh4 E9	0.0037
		-0.0018	sh1 F7	0.001	sh4 E9	0.0007
		-0.0018	sh1 F7	-0.0011	sh4 E9	-0.0026
		-0.0039	sh1 F7	0.0004	sh4 E9	0
		-0.0033	sh1 F7	0.0009	sh4 E9	-0.0016
	Cell Index at: 1:06:38
	scr	0.0634	sh1 F7	0.045	sh4 E9	0.0645
		0.0346	sh1 F7	0.0623	sh4 E9	0.063
		0.0571	sh1 F7	0.0681	sh4 E9	0.0743
		0.0619	sh1 F7	0.0357	sh4 E9	0.0841
		0.0494	sh1 F7	0.0363	sh4 E9	0.0535
	Cell Index at: 1:21:39
	scr	0.0039	sh1 F7	0.0229	sh4 E9	0.0392
		0.0247	sh1 F7	0.0003	sh4 E9	0.0283
		0.0356	sh1 F7	0.0196	sh4 E9	0.0568
		0.0136	sh1 F7	-0.0028	sh4 E9	0.0474
		0.0197	sh1 F7	0.0145	sh4 E9	-0.0031
	Cell Index at: 1:36:40
	scr	-0.0114	sh1 F7	-0.0207	sh4 E9	0.0316
		0.0216	sh1 F7	0.0021	sh4 E9	0.0406
		0.007	sh1 F7	0.0036	sh4 E9	0.0503
		0.0023	sh1 F7	0.0078	sh4 E9	0.0125
		0.001	sh1 F7	-0.0185	sh4 E9	-0.015
	Cell Index at: 1:51:41
	scr	-0.0132	sh1 F7	0.0028	sh4 E9	0.0444
		0.0249	sh1 F7	-0.0009	sh4 E9	0.0306
		-0.0033	sh1 F7	-0.0236	sh4 E9	0.0334
		0.004	sh1 F7	-0.006	sh4 E9	0.011
		-0.0004	sh1 F7	-0.0266	sh4 E9	-0.0173
	Cell Index at: 2:06:42
	scr	0.0021	sh1 F7	-0.0001	sh4 E9	0.008
		-0.0046	sh1 F7	0.0028	sh4 E9	0.0352
		0.0334	sh1 F7	-0.0262	sh4 E9	0.0458
		0.005	sh1 F7	-0.0045	sh4 E9	0.0503
		0.0109	sh1 F7	-0.0315	sh4 E9	-0.0164
	Cell Index at: 2:21:43
	scr	0.0069	sh1 F7	0.0035	sh4 E9	0.0377
		0.022	sh1 F7	-0.0015	sh4 E9	0.0586
		0.0486	sh1 F7	-0.0268	sh4 E9	0.0493
		0.007	sh1 F7	-0.0089	sh4 E9	0.0131
		0.0117	sh1 F7	-0.0299	sh4 E9	-0.0113
	Cell Index at: 2:36:44
	scr	0.0261	sh1 F7	0.0089	sh4 E9	0.0541
		0.0366	sh1 F7	0.0013	sh4 E9	0.0416
		0.0212	sh1 F7	-0.0219	sh4 E9	0.0671
		0.0661	sh1 F7	-0.0059	sh4 E9	0.02
		0.0246	sh1 F7	-0.0279	sh4 E9	-0.0044
	Cell Index at: 2:51:45
	scr	0.037	sh1 F7	0.0135	sh4 E9	0.0608
		0.0386	sh1 F7	0.0068	sh4 E9	0.0508
		0.0816	sh1 F7	-0.023	sh4 E9	0.0285
		0.0429	sh1 F7	-0.0238	sh4 E9	0.0819
		0.0492	sh1 F7	-0.004	sh4 E9	0.0029
	Cell Index at: 3:06:46
	scr	0.0662	sh1 F7	0.0194	sh4 E9	0.0549
		0.0613	sh1 F7	0.0101	sh4 E9	0.0706
		0.0505	sh1 F7	-0.016	sh4 E9	0.0168
		0.102	sh1 F7	0.0007	sh4 E9	0.0398
		0.0518	sh1 F7	-0.0175	sh4 E9	0.092
	Cell Index at: 3:21:47
	scr	0.0794	sh1 F7	0.0239	sh4 E9	0.0681
		0.1165	sh1 F7	0.0178	sh4 E9	0.0814
		0.0685	sh1 F7	-0.013	sh4 E9	0.0272
		0.0829	sh1 F7	-0.0151	sh4 E9	0.0518
		0.0654	sh1 F7	0.0089	sh4 E9	0.1125
	Cell Index at: 3:36:48
	scr	0.0956	sh1 F7	0.0318	sh4 E9	0.0761
		0.1348	sh1 F7	0.0221	sh4 E9	0.0941
		0.0833	sh1 F7	-0.0112	sh4 E9	0.0693
		0.0971	sh1 F7	0.0107	sh4 E9	0.0415
		0.0779	sh1 F7	-0.0053	sh4 E9	0.1314
	Cell Index at: 3:51:49
	scr	0.1514	sh1 F7	0.0374	sh4 E9	0.0874
		0.1162	sh1 F7	0.0285	sh4 E9	0.1098
		0.1005	sh1 F7	-0.0048	sh4 E9	0.0593
		0.1152	sh1 F7	-0.0005	sh4 E9	0.0863
		0.0946	sh1 F7	0.0189	sh4 E9	0.1477
	Cell Index at: 4:06:50
	scr	0.1324	sh1 F7	0.0458	sh4 E9	0.074
		0.1075	sh1 F7	0.0341	sh4 E9	0.118
		0.1143	sh1 F7	-0.0016	sh4 E9	0.1085
		0.1293	sh1 F7	0.0082	sh4 E9	0.0993
		0.1724	sh1 F7	0.0222	sh4 E9	0.1679
	Cell Index at: 4:21:51
	scr	0.1879	sh1 F7	0.0498	sh4 E9	0.0915
		0.1542	sh1 F7	0.0405	sh4 E9	0.1367
		0.1352	sh1 F7	0.0017	sh4 E9	0.1123
		0.1474	sh1 F7	0.0307	sh4 E9	0.1261
		0.1249	sh1 F7	0.0136	sh4 E9	0.1856
	Cell Index at: 4:36:52
	scr	0.1709	sh1 F7	0.058	sh4 E9	0.1278
		0.2017	sh1 F7	0.0497	sh4 E9	0.1466
		0.1503	sh1 F7	0.0384	sh4 E9	0.1419
		0.1621	sh1 F7	0.0051	sh4 E9	0.1053
		0.1381	sh1 F7	0.0238	sh4 E9	0.2064
	Cell Index at: 4:51:53
	scr	0.1791	sh1 F7	0.0639	sh4 E9	0.1584
		0.1909	sh1 F7	0.0556	sh4 E9	0.1411
		0.166	sh1 F7	0.0104	sh4 E9	0.1653
		0.1549	sh1 F7	0.0461	sh4 E9	0.2193
		0.2211	sh1 F7	0.0315	sh4 E9	0.1199
	Cell Index at: 5:06:54
	scr	0.2357	sh1 F7	0.0728	sh4 E9	0.1719
		0.1948	sh1 F7	0.0642	sh4 E9	0.1871
		0.1789	sh1 F7	0.0154	sh4 E9	0.1585
		0.205	sh1 F7	0.0514	sh4 E9	0.1318
		0.1685	sh1 F7	0.0391	sh4 E9	0.2368
	Cell Index at: 5:21:55
	scr	0.2526	sh1 F7	0.0823	sh4 E9	0.167
		0.2222	sh1 F7	0.0679	sh4 E9	0.1952
		0.1904	sh1 F7	0.0179	sh4 E9	0.187
		0.2082	sh1 F7	0.0552	sh4 E9	0.1439
		0.1802	sh1 F7	0.0476	sh4 E9	0.2498
	Cell Index at: 5:36:56
	scr	0.2387	sh1 F7	0.0893	sh4 E9	0.1793
		0.267	sh1 F7	0.077	sh4 E9	0.2094
		0.2061	sh1 F7	0.0241	sh4 E9	0.1539
		0.2232	sh1 F7	0.0628	sh4 E9	0.1979
		0.1942	sh1 F7	0.0571	sh4 E9	0.2623
	Cell Index at: 5:51:57
	scr	0.2545	sh1 F7	0.0972	sh4 E9	0.1912
		0.2805	sh1 F7	0.0843	sh4 E9	0.2242
		0.2173	sh1 F7	0.0306	sh4 E9	0.206
		0.2364	sh1 F7	0.073	sh4 E9	0.1637
		0.2069	sh1 F7	0.0612	sh4 E9	0.2748
	Cell Index at: 6:06:58
	scr	0.2712	sh1 F7	0.0987	sh4 E9	0.2026
		0.2954	sh1 F7	0.0914	sh4 E9	0.234
		0.2325	sh1 F7	0.0361	sh4 E9	0.2133
		0.2508	sh1 F7	0.0794	sh4 E9	0.1741
		0.218	sh1 F7	0.0671	sh4 E9	0.2859
	Cell Index at: 6:21:59
	scr	0.3141	sh1 F7	0.104	sh4 E9	0.2224
		0.2846	sh1 F7	0.096	sh4 E9	0.2432
		0.2461	sh1 F7	0.0405	sh4 E9	0.1836
		0.264	sh1 F7	0.0825	sh4 E9	0.2097
		0.2307	sh1 F7	0.0725	sh4 E9	0.2973
	Cell Index at: 6:37:00
	scr	0.3016	sh1 F7	0.1106	sh4 E9	0.2187
		0.3265	sh1 F7	0.0975	sh4 E9	0.2529
		0.2588	sh1 F7	0.0435	sh4 E9	0.2342
		0.2799	sh1 F7	0.0845	sh4 E9	0.1936
		0.2447	sh1 F7	0.0779	sh4 E9	0.3083
	Cell Index at: 6:52:01
	scr	0.3192	sh1 F7	0.1161	sh4 E9	0.224
		0.3426	sh1 F7	0.1016	sh4 E9	0.2697
		0.2744	sh1 F7	0.0471	sh4 E9	0.2428
		0.2934	sh1 F7	0.0884	sh4 E9	0.2058
		0.2587	sh1 F7	0.0825	sh4 E9	0.3177
	Cell Index at: 7:07:02
	scr	0.3323	sh1 F7	0.1202	sh4 E9	0.233
		0.3561	sh1 F7	0.1057	sh4 E9	0.2786
		0.2883	sh1 F7	0.0512	sh4 E9	0.2516
		0.3094	sh1 F7	0.0938	sh4 E9	0.2158
		0.2707	sh1 F7	0.0857	sh4 E9	0.3304
	Cell Index at: 7:22:03
	scr	0.3482	sh1 F7	0.1223	sh4 E9	0.2408
		0.3672	sh1 F7	0.1094	sh4 E9	0.2855
		0.3013	sh1 F7	0.053	sh4 E9	0.2594
		0.3246	sh1 F7	0.0949	sh4 E9	0.2269
		0.2848	sh1 F7	0.0871	sh4 E9	0.3417
	Cell Index at: 7:37:04
	scr	0.3604	sh1 F7	0.1254	sh4 E9	0.2518
		0.3856	sh1 F7	0.1161	sh4 E9	0.3
		0.3127	sh1 F7	0.0582	sh4 E9	0.2682
		0.3371	sh1 F7	0.0984	sh4 E9	0.2343
		0.2953	sh1 F7	0.0892	sh4 E9	0.3529
	Cell Index at: 7:52:05
	scr	0.3762	sh1 F7	0.129	sh4 E9	0.2566
		0.3952	sh1 F7	0.1152	sh4 E9	0.3105
		0.3293	sh1 F7	0.0588	sh4 E9	0.278
		0.3536	sh1 F7	0.0975	sh4 E9	0.2458
		0.3139	sh1 F7	0.0949	sh4 E9	0.3624
	Cell Index at: 8:07:06
	scr	0.3928	sh1 F7	0.131	sh4 E9	0.265
		0.4108	sh1 F7	0.1183	sh4 E9	0.3204
		0.3421	sh1 F7	0.0614	sh4 E9	0.2849
		0.3697	sh1 F7	0.0987	sh4 E9	0.2553
		0.3303	sh1 F7	0.0964	sh4 E9	0.3725
	Cell Index at: 8:22:07
	scr	0.4109	sh1 F7	0.1341	sh4 E9	0.2747
		0.4263	sh1 F7	0.1188	sh4 E9	0.3217
		0.3566	sh1 F7	0.0653	sh4 E9	0.2926
		0.3877	sh1 F7	0.1005	sh4 E9	0.2647
		0.3455	sh1 F7	0.0984	sh4 E9	0.3859
	Cell Index at: 8:37:08
	scr	0.4315	sh1 F7	0.1362	sh4 E9	0.2825
		0.4438	sh1 F7	0.1208	sh4 E9	0.3298
		0.3722	sh1 F7	0.0656	sh4 E9	0.2747
		0.4043	sh1 F7	0.1006	sh4 E9	0.3002
		0.3598	sh1 F7	0.1008	sh4 E9	0.3964
	Cell Index at: 8:52:09
	scr	0.4552	sh1 F7	0.1374	sh4 E9	0.2886
		0.4655	sh1 F7	0.124	sh4 E9	0.3365
		0.3894	sh1 F7	0.0667	sh4 E9	0.3118
		0.4251	sh1 F7	0.1064	sh4 E9	0.2844
		0.3794	sh1 F7	0.1041	sh4 E9	0.4037
	Cell Index at: 9:07:10
	scr	0.4791	sh1 F7	0.1378	sh4 E9	0.2965
		0.4858	sh1 F7	0.126	sh4 E9	0.347
		0.4055	sh1 F7	0.0689	sh4 E9	0.3175
		0.445	sh1 F7	0.1072	sh4 E9	0.2913
		0.3962	sh1 F7	0.1046	sh4 E9	0.4131
	Cell Index at: 9:22:11
	scr	0.5071	sh1 F7	0.1399	sh4 E9	0.3056
		0.5019	sh1 F7	0.1255	sh4 E9	0.3635
		0.4244	sh1 F7	0.0718	sh4 E9	0.3247
		0.4683	sh1 F7	0.1045	sh4 E9	0.3009
		0.4146	sh1 F7	0.1103	sh4 E9	0.4252
	Cell Index at: 9:37:12
	scr	0.5367	sh1 F7	0.1439	sh4 E9	0.3113
		0.5289	sh1 F7	0.1306	sh4 E9	0.3764
		0.4478	sh1 F7	0.0712	sh4 E9	0.3099
		0.4952	sh1 F7	0.1104	sh4 E9	0.3342
		0.4411	sh1 F7	0.1113	sh4 E9	0.4316
	Cell Index at: 9:52:13
	scr	0.5231	sh1 F7	0.1449	sh4 E9	0.3185
		0.5536	sh1 F7	0.1308	sh4 E9	0.3918
		0.4689	sh1 F7	0.073	sh4 E9	0.3414
		0.5678	sh1 F7	0.1115	sh4 E9	0.3191
		0.4652	sh1 F7	0.1139	sh4 E9	0.4409
	Cell Index at: 10:07:14
	scr	0.5997	sh1 F7	0.1451	sh4 E9	0.3234
		0.5819	sh1 F7	0.1305	sh4 E9	0.3968
		0.4911	sh1 F7	0.077	sh4 E9	0.3481
		0.5473	sh1 F7	0.1127	sh4 E9	0.3308
		0.4897	sh1 F7	0.1146	sh4 E9	0.4533
	Cell Index at: 10:22:15
	scr	0.634	sh1 F7	0.1494	sh4 E9	0.3365
		0.6092	sh1 F7	0.1333	sh4 E9	0.4075
		0.5197	sh1 F7	0.0776	sh4 E9	0.354
		0.5746	sh1 F7	0.1131	sh4 E9	0.334
		0.5169	sh1 F7	0.119	sh4 E9	0.463
	Cell Index at: 10:37:16
	scr	0.6107	sh1 F7	0.1502	sh4 E9	0.3593
		0.6433	sh1 F7	0.1347	sh4 E9	0.4172
		0.5463	sh1 F7	0.0788	sh4 E9	0.3401
		0.6702	sh1 F7	0.1149	sh4 E9	0.3435
		0.5441	sh1 F7	0.1216	sh4 E9	0.4681
	Cell Index at: 10:52:17
	scr	0.7135	sh1 F7	0.152	sh4 E9	0.3501
		0.6754	sh1 F7	0.1404	sh4 E9	0.4286
		0.5786	sh1 F7	0.0815	sh4 E9	0.3713
		0.6443	sh1 F7	0.1179	sh4 E9	0.3474
		0.5737	sh1 F7	0.1226	sh4 E9	0.4764
	Cell Index at: 11:07:18
	scr	0.752	sh1 F7	0.1519	sh4 E9	0.3573
		0.7028	sh1 F7	0.1423	sh4 E9	0.4331
		0.6065	sh1 F7	0.0851	sh4 E9	0.3792
		0.6784	sh1 F7	0.1208	sh4 E9	0.3575
		0.6029	sh1 F7	0.1262	sh4 E9	0.4854
	Cell Index at: 11:22:19
	scr	0.7882	sh1 F7	0.157	sh4 E9	0.3628
		0.7354	sh1 F7	0.1452	sh4 E9	0.4469
		0.6393	sh1 F7	0.0853	sh4 E9	0.3846
		0.7068	sh1 F7	0.1207	sh4 E9	0.3657
		0.6401	sh1 F7	0.131	sh4 E9	0.4976
	Cell Index at: 11:37:20
	scr	0.8319	sh1 F7	0.1573	sh4 E9	0.3718
		0.7713	sh1 F7	0.1469	sh4 E9	0.455
		0.6712	sh1 F7	0.0887	sh4 E9	0.3946
		0.7373	sh1 F7	0.1249	sh4 E9	0.3737
		0.6689	sh1 F7	0.1321	sh4 E9	0.5064
	Cell Index at: 11:52:21
	scr	0.8656	sh1 F7	0.1632	sh4 E9	0.3816
		0.8082	sh1 F7	0.1473	sh4 E9	0.4657
		0.7032	sh1 F7	0.0882	sh4 E9	0.3995
		0.7718	sh1 F7	0.1233	sh4 E9	0.3811
		0.7011	sh1 F7	0.1371	sh4 E9	0.5189
	Cell Index at: 12:07:22
	scr	0.9067	sh1 F7	0.1639	sh4 E9	0.3877
		0.851	sh1 F7	0.1489	sh4 E9	0.4741
		0.7449	sh1 F7	0.0894	sh4 E9	0.4081
		0.8038	sh1 F7	0.1261	sh4 E9	0.3919
		0.733	sh1 F7	0.1408	sh4 E9	0.5295
	Cell Index at: 12:22:23
	scr	0.9485	sh1 F7	0.1653	sh4 E9	0.3941
		0.8864	sh1 F7	0.1543	sh4 E9	0.479
		0.7779	sh1 F7	0.0949	sh4 E9	0.4163
		0.8386	sh1 F7	0.1264	sh4 E9	0.4037
		0.7699	sh1 F7	0.1418	sh4 E9	0.5359
	Cell Index at: 12:37:24
	scr	0.9893	sh1 F7	0.166	sh4 E9	0.4031
		0.9208	sh1 F7	0.1589	sh4 E9	0.486
		0.8217	sh1 F7	0.0976	sh4 E9	0.4276
		0.8743	sh1 F7	0.1331	sh4 E9	0.4155
		0.8087	sh1 F7	0.1441	sh4 E9	0.5445
	Cell Index at: 12:52:25
	scr	1.0343	sh1 F7	0.1695	sh4 E9	0.4086
		0.9618	sh1 F7	0.1594	sh4 E9	0.4981
		0.8619	sh1 F7	0.0999	sh4 E9	0.4327
		0.9066	sh1 F7	0.1328	sh4 E9	0.4248
		0.8409	sh1 F7	0.147	sh4 E9	0.5549
	Cell Index at: 13:07:26
	scr	1.076	sh1 F7	0.1728	sh4 E9	0.4159
		0.9925	sh1 F7	0.1627	sh4 E9	0.5088
		0.9	sh1 F7	0.0996	sh4 E9	0.4436
		0.9367	sh1 F7	0.1369	sh4 E9	0.4381
		0.8715	sh1 F7	0.1518	sh4 E9	0.5647
	Cell Index at: 13:22:27
	scr	1.1287	sh1 F7	0.1738	sh4 E9	0.4243
		1.0361	sh1 F7	0.166	sh4 E9	0.5134
		0.9471	sh1 F7	0.1026	sh4 E9	0.4552
		0.981	sh1 F7	0.1387	sh4 E9	0.4504
		0.9127	sh1 F7	0.1552	sh4 E9	0.572
	Cell Index at: 13:37:28
	scr	1.1697	sh1 F7	0.1786	sh4 E9	0.4349
		1.0767	sh1 F7	0.1685	sh4 E9	0.5262
		0.9914	sh1 F7	0.1058	sh4 E9	0.4617
		1.0225	sh1 F7	0.1383	sh4 E9	0.4624
		0.9469	sh1 F7	0.1574	sh4 E9	0.5897
	Cell Index at: 13:52:29
	scr	1.2106	sh1 F7	0.1819	sh4 E9	0.4393
		1.1195	sh1 F7	0.1737	sh4 E9	0.5389
		1.0348	sh1 F7	0.1077	sh4 E9	0.4746
		1.0617	sh1 F7	0.1436	sh4 E9	0.4752
		0.9855	sh1 F7	0.1616	sh4 E9	0.6056
	Cell Index at: 14:07:30
	scr	1.2517	sh1 F7	0.1826	sh4 E9	0.4506
		1.1636	sh1 F7	0.1768	sh4 E9	0.5458
		1.0823	sh1 F7	0.1118	sh4 E9	0.4841
		1.1113	sh1 F7	0.147	sh4 E9	0.4866
		1.0283	sh1 F7	0.1615	sh4 E9	0.6164
	Cell Index at: 14:22:31
	scr	1.3052	sh1 F7	0.1895	sh4 E9	0.4595
		1.2062	sh1 F7	0.1791	sh4 E9	0.5607
		1.126	sh1 F7	0.1141	sh4 E9	0.4938
		1.1519	sh1 F7	0.1506	sh4 E9	0.5012
		1.0615	sh1 F7	0.1662	sh4 E9	0.6317
	Cell Index at: 14:37:32
	scr	1.359	sh1 F7	0.1891	sh4 E9	0.4743
		1.1966	sh1 F7	0.1827	sh4 E9	0.5715
		1.1682	sh1 F7	0.1191	sh4 E9	0.5085
		1.2531	sh1 F7	0.1516	sh4 E9	0.5165
		1.112	sh1 F7	0.1699	sh4 E9	0.6434
	Cell Index at: 14:52:33
	scr	1.4089	sh1 F7	0.1958	sh4 E9	0.4815
		1.3018	sh1 F7	0.187	sh4 E9	0.5842
		1.2146	sh1 F7	0.1174	sh4 E9	0.5214
		1.2404	sh1 F7	0.1543	sh4 E9	0.5323
		1.1635	sh1 F7	0.1746	sh4 E9	0.6634
	Cell Index at: 15:07:34
	scr	1.4697	sh1 F7	0.1966	sh4 E9	0.4882
		1.3506	sh1 F7	0.19	sh4 E9	0.5945
		1.266	sh1 F7	0.1241	sh4 E9	0.5352
		1.2894	sh1 F7	0.1615	sh4 E9	0.5492
		1.2088	sh1 F7	0.1793	sh4 E9	0.6792
	Cell Index at: 15:22:35
	scr	1.522	sh1 F7	0.1987	sh4 E9	0.5031
		1.4045	sh1 F7	0.1942	sh4 E9	0.6065
		1.3072	sh1 F7	0.1267	sh4 E9	0.5481
		1.3345	sh1 F7	0.1616	sh4 E9	0.5677
		1.2697	sh1 F7	0.1828	sh4 E9	0.6953
	Cell Index at: 15:37:36
	scr	1.5847	sh1 F7	0.2021	sh4 E9	0.5197
		1.4586	sh1 F7	0.1964	sh4 E9	0.62
		1.3653	sh1 F7	0.1266	sh4 E9	0.563
		1.3899	sh1 F7	0.1609	sh4 E9	0.5819
		1.3285	sh1 F7	0.1863	sh4 E9	0.7218
	Cell Index at: 15:52:37
	scr	1.6394	sh1 F7	0.2027	sh4 E9	0.5284
		1.5115	sh1 F7	0.2032	sh4 E9	0.6379
		1.4178	sh1 F7	0.1323	sh4 E9	0.5804
		1.4462	sh1 F7	0.1678	sh4 E9	0.6047
		1.3772	sh1 F7	0.1861	sh4 E9	0.7349
	Cell Index at: 16:07:38
	scr	1.7042	sh1 F7	0.2076	sh4 E9	0.5426
		1.568	sh1 F7	0.2024	sh4 E9	0.6485
		1.4817	sh1 F7	0.1352	sh4 E9	0.5968
		1.5081	sh1 F7	0.1662	sh4 E9	0.6238
		1.43	sh1 F7	0.1927	sh4 E9	0.7561
	Cell Index at: 16:22:39
	scr	1.7772	sh1 F7	0.2108	sh4 E9	0.5527
		1.6342	sh1 F7	0.2089	sh4 E9	0.6667
		1.5436	sh1 F7	0.138	sh4 E9	0.6137
		1.5558	sh1 F7	0.1736	sh4 E9	0.6463
		1.4852	sh1 F7	0.1973	sh4 E9	0.7826
	Cell Index at: 16:37:40
	scr	1.8382	sh1 F7	0.2187	sh4 E9	0.569
		1.7001	sh1 F7	0.2116	sh4 E9	0.6808
		1.605	sh1 F7	0.139	sh4 E9	0.6264
		1.6183	sh1 F7	0.174	sh4 E9	0.6611
		1.5502	sh1 F7	0.1998	sh4 E9	0.8035
	Cell Index at: 16:52:41
	scr	1.9176	sh1 F7	0.2182	sh4 E9	0.5832
		1.767	sh1 F7	0.2125	sh4 E9	0.6937
		1.6649	sh1 F7	0.1429	sh4 E9	0.6546
		1.6896	sh1 F7	0.1777	sh4 E9	0.6914
		1.6237	sh1 F7	0.2022	sh4 E9	0.8225
	Cell Index at: 17:07:42
	scr	1.9828	sh1 F7	0.2209	sh4 E9	0.5999
		1.8417	sh1 F7	0.2169	sh4 E9	0.7157
		1.735	sh1 F7	0.1454	sh4 E9	0.6699
		1.6837	sh1 F7	0.1803	sh4 E9	0.7097
		1.7648	sh1 F7	0.2067	sh4 E9	0.8496
	Cell Index at: 17:22:43
	scr	2.048	sh1 F7	0.2266	sh4 E9	0.6163
		1.9126	sh1 F7	0.2202	sh4 E9	0.7322
		1.7944	sh1 F7	0.1479	sh4 E9	0.6925
		1.8362	sh1 F7	0.1834	sh4 E9	0.7302
		1.739	sh1 F7	0.2097	sh4 E9	0.872
	Cell Index at: 17:37:44
	scr	2.1158	sh1 F7	0.2249	sh4 E9	0.6373
		1.974	sh1 F7	0.2248	sh4 E9	0.7493
		1.8618	sh1 F7	0.1526	sh4 E9	0.7109
		1.8998	sh1 F7	0.1856	sh4 E9	0.7597
		1.8035	sh1 F7	0.2093	sh4 E9	0.8971
	Cell Index at: 17:52:45
	scr	2.1841	sh1 F7	0.2322	sh4 E9	0.6573
		2.0464	sh1 F7	0.2266	sh4 E9	0.7722
		1.9283	sh1 F7	0.1529	sh4 E9	0.7862
		1.956	sh1 F7	0.1855	sh4 E9	0.7293
		1.8644	sh1 F7	0.2171	sh4 E9	0.9217
	Cell Index at: 18:07:46
	scr	2.1032	sh1 F7	0.2341	sh4 E9	0.8093
		2.2546	sh1 F7	0.2269	sh4 E9	0.7896
		1.9938	sh1 F7	0.1577	sh4 E9	0.6751
		1.9271	sh1 F7	0.187	sh4 E9	0.7555
		2.0057	sh1 F7	0.2189	sh4 E9	0.9431
	Cell Index at: 18:22:47
	scr	2.3198	sh1 F7	0.2353	sh4 E9	0.6904
		2.1775	sh1 F7	0.2299	sh4 E9	0.8131
		2.0557	sh1 F7	0.1582	sh4 E9	0.8361
		2.0585	sh1 F7	0.1895	sh4 E9	0.7768
		2.0052	sh1 F7	0.2205	sh4 E9	0.9698
	Cell Index at: 18:37:48
	scr	2.2547	sh1 F7	0.2378	sh4 E9	0.7165
		2.3824	sh1 F7	0.2349	sh4 E9	0.8366
		2.118	sh1 F7	0.1589	sh4 E9	0.8
		2.1098	sh1 F7	0.1943	sh4 E9	0.8628
		2.0553	sh1 F7	0.224	sh4 E9	1.0097
	Cell Index at: 18:52:49
	scr	2.4525	sh1 F7	0.1618	sh4 E9	0.7344
		2.3161	sh1 F7	0.2382	sh4 E9	0.8571
		2.1758	sh1 F7	0.1929	sh4 E9	1.0392
		2.1354	sh1 F7	0.2273	sh4 E9	0.8306
		2.1557	sh1 F7	0.233	sh4 E9	0.8952
	Cell Index at: 19:07:50
	scr	2.3871	sh1 F7	0.2391	sh4 E9	0.7535
		2.515	sh1 F7	0.238	sh4 E9	0.8863
		2.238	sh1 F7	0.1651	sh4 E9	0.8554
		2.2074	sh1 F7	0.1961	sh4 E9	0.9288
		2.1891	sh1 F7	0.2281	sh4 E9	1.0726
	Cell Index at: 19:22:51
	scr	2.4606	sh1 F7	0.2459	sh4 E9	0.7786
		2.5531	sh1 F7	0.2374	sh4 E9	0.9074
		2.2936	sh1 F7	0.1659	sh4 E9	0.9631
		2.2704	sh1 F7	0.1986	sh4 E9	0.8822
		2.2542	sh1 F7	0.2312	sh4 E9	1.1026
	Cell Index at: 19:37:52
	scr	2.5329	sh1 F7	0.2425	sh4 E9	0.9371
		2.6171	sh1 F7	0.2414	sh4 E9	0.7965
		2.355	sh1 F7	0.1667	sh4 E9	1.144
		2.3304	sh1 F7	0.2039	sh4 E9	0.9118
		2.3134	sh1 F7	0.2315	sh4 E9	0.9951
	Cell Index at: 19:52:53
	scr	2.6787	sh1 F7	0.2454	sh4 E9	0.8175
		2.3789	sh1 F7	0.2445	sh4 E9	0.9609
		2.4306	sh1 F7	0.1686	sh4 E9	1.0309
		2.587	sh1 F7	0.2014	sh4 E9	0.9328
		2.3903	sh1 F7	0.2348	sh4 E9	1.1837
	Cell Index at: 20:07:54
	scr	2.7076	sh1 F7	0.2493	sh4 E9	0.8478
		2.656	sh1 F7	0.2427	sh4 E9	0.9841
		2.4676	sh1 F7	0.1701	sh4 E9	1.0695
		2.4349	sh1 F7	0.2037	sh4 E9	0.9626
		2.4606	sh1 F7	0.2347	sh4 E9	1.2207
	Cell Index at: 20:22:55
	scr	2.7645	sh1 F7	0.2498	sh4 E9	0.8746
		2.7168	sh1 F7	0.2494	sh4 E9	1.0073
		2.5145	sh1 F7	0.1717	sh4 E9	0.988
		2.4814	sh1 F7	0.2073	sh4 E9	1.0972
		2.5217	sh1 F7	0.2374	sh4 E9	1.2594
	Cell Index at: 20:37:56
	scr	2.8231	sh1 F7	0.2498	sh4 E9	0.8996
		2.7786	sh1 F7	0.25	sh4 E9	1.0331
		2.5833	sh1 F7	0.1736	sh4 E9	1.006
		2.5468	sh1 F7	0.2088	sh4 E9	1.1315
		2.5974	sh1 F7	0.2381	sh4 E9	1.2992
	Cell Index at: 20:52:57
	scr	2.8647	sh1 F7	0.2536	sh4 E9	0.9272
		2.8547	sh1 F7	0.2527	sh4 E9	1.0572
		2.6256	sh1 F7	0.1743	sh4 E9	1.027
		2.5763	sh1 F7	0.2112	sh4 E9	1.1608
		2.6557	sh1 F7	0.2383	sh4 E9	1.3322
	Cell Index at: 21:07:58
	scr	2.9006	sh1 F7	0.2552	sh4 E9	0.9501
		2.9043	sh1 F7	0.2531	sh4 E9	1.088
		2.6881	sh1 F7	0.1767	sh4 E9	1.0576
		2.6335	sh1 F7	0.2152	sh4 E9	1.1978
		2.7134	sh1 F7	0.2392	sh4 E9	1.3734
	Cell Index at: 21:22:59
	scr	2.9269	sh1 F7	0.2565	sh4 E9	0.9765
		2.9497	sh1 F7	0.2522	sh4 E9	1.1177
		2.7385	sh1 F7	0.1789	sh4 E9	1.083
		2.6797	sh1 F7	0.2154	sh4 E9	1.2363
		2.7838	sh1 F7	0.2433	sh4 E9	1.4037
	Cell Index at: 21:38:00
	scr	2.9747	sh1 F7	0.2581	sh4 E9	0.9979
		2.9838	sh1 F7	0.251	sh4 E9	1.1562
		2.8013	sh1 F7	0.1785	sh4 E9	1.1324
		2.7225	sh1 F7	0.2131	sh4 E9	1.2807
		2.8454	sh1 F7	0.2442	sh4 E9	1.4371
	Cell Index at: 21:53:01
	scr	3.0184	sh1 F7	0.2583	sh4 E9	1.0327
		3.0344	sh1 F7	0.2555	sh4 E9	1.1772
		2.8423	sh1 F7	0.1798	sh4 E9	1.1732
		2.7651	sh1 F7	0.2165	sh4 E9	1.315
		2.9186	sh1 F7	0.2428	sh4 E9	1.4774
	Cell Index at: 22:08:02
	scr	3.0633	sh1 F7	0.2612	sh4 E9	1.0729
		3.118	sh1 F7	0.2558	sh4 E9	1.2063
		2.9058	sh1 F7	0.1809	sh4 E9	1.2062
		2.8132	sh1 F7	0.2198	sh4 E9	1.3415
		2.9759	sh1 F7	0.247	sh4 E9	1.5148
	Cell Index at: 22:23:03
	scr	3.1708	sh1 F7	0.2611	sh4 E9	1.0982
		3.1222	sh1 F7	0.258	sh4 E9	1.2391
		2.956	sh1 F7	0.1827	sh4 E9	1.2367
		2.8364	sh1 F7	0.2225	sh4 E9	1.3876
		3.0321	sh1 F7	0.2518	sh4 E9	1.545
	Cell Index at: 22:38:04
	scr	3.2264	sh1 F7	0.26	sh4 E9	1.1259
		2.8772	sh1 F7	0.2591	sh4 E9	1.2625
		3.0005	sh1 F7	0.1843	sh4 E9	1.2676
		3.1612	sh1 F7	0.2252	sh4 E9	1.4364
		3.0976	sh1 F7	0.2499	sh4 E9	1.5799
	Cell Index at: 22:53:05
	scr	3.1829	sh1 F7	0.2612	sh4 E9	1.1514
		3.2678	sh1 F7	0.2592	sh4 E9	1.2932
		3.0597	sh1 F7	0.186	sh4 E9	1.2918
		2.9267	sh1 F7	0.2235	sh4 E9	1.4845
		3.1578	sh1 F7	0.2508	sh4 E9	1.6312
	Cell Index at: 23:08:06
	scr	3.1991	sh1 F7	0.266	sh4 E9	1.1803
		3.3284	sh1 F7	0.2582	sh4 E9	1.3205
		3.0999	sh1 F7	0.1851	sh4 E9	1.3299
		2.9515	sh1 F7	0.2259	sh4 E9	1.5217
		3.202	sh1 F7	0.2529	sh4 E9	1.6497
	Cell Index at: 23:23:07
	scr	3.2504	sh1 F7	0.2631	sh4 E9	1.211
		3.3813	sh1 F7	0.2618	sh4 E9	1.3485
		3.1547	sh1 F7	0.187	sh4 E9	1.352
		2.9658	sh1 F7	0.2257	sh4 E9	1.561
		3.2655	sh1 F7	0.2498	sh4 E9	1.6878
	Cell Index at: 23:38:08
	scr	3.2892	sh1 F7	0.2644	sh4 E9	1.2417
		3.4344	sh1 F7	0.263	sh4 E9	1.3675
		3.2045	sh1 F7	0.1893	sh4 E9	1.3873
		2.9987	sh1 F7	0.228	sh4 E9	1.5972
		3.3469	sh1 F7	0.2524	sh4 E9	1.7241
	Cell Index at: 23:53:09
	scr	3.3294	sh1 F7	0.268	sh4 E9	1.2551
		3.4764	sh1 F7	0.2599	sh4 E9	1.4029
		3.2585	sh1 F7	0.1868	sh4 E9	1.4187
		3.0272	sh1 F7	0.2274	sh4 E9	1.643
		3.4148	sh1 F7	0.2556	sh4 E9	1.7609

## Sheet: Fig. 3e
	RFU
	scr	sh1 F7	sh4 C7	sh4 F4	sh4 E9
	118726	48271	53194	88138	65401
	140204	47833	74305	75058	103575
	150795	71221	61174	80336	73162
	146431	76132	58769	69420	72005
	81629	71211	72136	67564	61306
	101125	63169	59089	68569	54516
	89073	65599	62161	66622	57920
	88160	77445	80076	76317	53902
	112381	74779	71079	84095	63330
	130210	75620	78592	87476	59931
	117827	50506	83376	82486	61604
	118209	50532	78706	75746	58619
	107878	42699	46846	54903	48861
	99185	40412	47047	71009	50330
		42947	43027	61885
			44053	75668
			44425

## Sheet: Fig. 3f
			Tumor volume (mm3)														Tumor weight (g)
			Time (days)														scr	sh4 E9
			0	7	14	21	28	35	42	49	56	63	70	77		Mouse 1	62	14
	scr	Mouse 1	101.104	78.9554	102.1	88.3782	93.5661	144.895	115.397	108.773	172.751	172.749	145.498	182.919		Mouse 2	43	60
		Mouse 2	149.623	137.379	109.533	134.598	119.219	90.3942	166.251	177.765	166.633	182.978	200.641	128.149		Mouse 3	48	15
		Mouse 3	90.0563	93.6108	80.4944	76.171	88.7202	84.1756	94.0119	144.511	112.993	129.569	162.208	175.343		Mouse 4	75	20
		Mouse 4	149.319	161.917	148.837	243.27	283.825	252.796	367.247	387.976	410.396	504.927	390.13	500.385		Mouse 5	69	15
		Mouse 5		101.994	122.794	126.448	152.04	167.978	245.298	182.684	275.173	228.484	187.216	282.396		Mouse 6	145	29
		Mouse 6	75.5918	119.13	156.068	131.911	148.201	170.985	136.625	194.903	251.324	124.331	244.085	255.53		Mouse 7	93	26
		Mouse 7	93.09	116.039	98.2447	168.686	186.701	162.122	222.21	239.975	233.187	273.327	341.885	302.729		Mouse 8	234	32
		Mouse 8	99.5671	94.088	159.011	288.688	262.651	289.888	341.176	367.038	446.789	407.992	437.802	463.679		Mouse 9	75	44
		Mouse 9	47.4753	61.7004	86.0853	94.0146	61.672	118.261	235.142	137.333	139.844	161.546	158.168	178.819		Mouse 10	147	30
		Mouse 10	78.8593	157.156	215.291	277.219	233.538	213.787	291.252	358.115	321.818	349.743	414.736	320.651
	sh1 F7	Mouse 1	110.219	0.00052358	0.00052358	0.00052358	0.00052358	0.00052358	0.00052358	0.00052358	0.00052358	37.8027	0.00052358	0.00052358
		Mouse 2	82.1931	52.2985	46.6476	0.00052358	40.7208	0.00052358	0.00052358	43.4066	0.00052358	0.00052358	65.8984	87.3613
		Mouse 3	0.00052358	0.00052358	0.00052358	0.00052358	0.00052358	0.00052358	0.00052358	0.00052358	0.00052358	0.00052358	0.00052358	0.00052358
		Mouse 4	0.00052358	0.00052358	0.00052358	24.4283	0.00052358	22.8357	36.5112	28.5041	23.5816	0.00052358	0.00052358	25.6339
		Mouse 5	0.00052358	55.5431	0.00052358	0.00052358	0.00052358	0.00052358	0.00052358	0.00052358	0.00052358	0.00052358	0.00052358	0.00052358
		Mouse 6	79.8098	0.00052358	0.00052358	0.00052358	0.00052358	0.00052358	0.00052358	0.00052358	0.00052358	0.00052358	0.00052358	0.00052358
		Mouse 7	0.00052358	0.00052358	0.00052358	0.00052358	27.3529	36.9906	0.00052358	0.00052358	0.00052358	0.00052358	0.00052358	24.3152
		Mouse 8	0.00052358	0.00052358	0.00052358	0.00052358	16.7835	46.1891	0.00052358	36.3804	17.023	0.00052358	0.00052358	0.00052358
		Mouse 9	106.529	0.00052358	0.00052358	0.00052358	0.00052358	0.00052358	0.00052358	0.00052358	55.022	0.00052358	0.00052358	50.4023
		Mouse 10	130.18	0.00052358	0.00052358	0.00052358	0.00052358	0.00052358	0.00052358	0.00052358	0.00052358	0.00052358	0.00052358	0.00052358
	sh4 E9	Mouse 1	94.3405	50.0787	61.4631	62.0687	65.8032	99.698	82.3632	81.8623	90.1711	97.4752	98.3249	89.4387
		Mouse 2	84.4025	73.7376	66.5158	115.549	78.007	73.2747	186.255	233.321	156.178	147.948	184.74	178.148
		Mouse 3	74.2179	55.2628	78.8473	45.1377	56.3257	0.00052358	102.231	89.8626	85.3709	109.78	78.4118	95.9098
		Mouse 4	97.4359	64.2646	67.6324	61.9127	78.3722	0.00052358	76.9031	47.9051	69.8632	101.454	105.361	72.9946
		Mouse 5	116.381	59.2681	81.8623	53.2126	46.1906	43.8485	77.5907	100.173	105.475	81.0143	71.5237	100.858
		Mouse 6	92.2168	101.183	78.3907	143.342	103.548	87.0258	174.612	143.789	141.391	132.485	157.863	154.958
		Mouse 7	69.8124	45.0082	41.7045	41.6775	30.3067	61.1444	40.3787	35.0267	51.0464	40.2128	38.1807	52.6089
		Mouse 8	95.8756	50.9135	70.0468	81.3915	83.7234	91.3171	80.5445	111.129	82.109	99.5093	115.676	164.226
		Mouse 9	69.2159	63.0707	69.8124	72.3628	88.9935	128.442	131.208	86.3928	147.133	141.151	115.102	159.688
		Mouse 10	82.7867	52.9365	63.8872	79.1204	74.9474	80.3882	134.048	116.161	86.2014	111.805	115.317	83.7573

[truncated: 30 more sheets: Fig. 3g, Fig. 4b, Fig. 4d, Fig. 4f, Fig. 5a, Fig. 5c, Fig. 6a, Fig. 6b, Fig. 6c, Fig. 6d, Fig. 6e, Fig. 7b, Sup. Fig. 1c, Sup. Fig. 2b, Sup. Fig. 2c, Sup. Fig. 2d, Sup. Fig. 2e, Sup. Fig. 3c, Sup. Fig. 3d, Sup. Fig. 3f …]
